# Supplementary material for: Digital Melting Curve Analysis for Multiplex Quantification of Nucleic Acids on Droplet Digital PCR
Source: Biosensors (Basel). 2025 Jan 10;15(1):36. doi: 10.3390/bios15010036 (PMC11764372; doi:10.3390/bios15010036)
Supplement: Supplementary file 1 [file biosensors-15-00036-s001.zip]

Archive with 1 entries (1 files):
- biosensors-3352472-supplementary.pdf
